# Supplementary material for: Annual (2024) taxonomic update of RNA-directed RNA polymerase-encoding negative-sense RNA viruses (realm Riboviria: kingdom Orthornavirae: phylum Negarnaviricota)
Source: J Gen Virol. 2025 Jun 13;106(6):002077. doi: 10.1099/jgv.0.002077 (PMC12282299; doi:10.1099/jgv.0.002077)
Supplement: Uncited Supplementary Material 1. [file jgv-106-02077-s002.xlsx]

## Sheet: Sheet1
	Author last name	Author first name	Author Middle Initial(s)	Author original name	Author ORCID	Author primary affiliation	Author secondary affiliation	Author third affiliation	Author fifth affiliation
OK	Kuhn	Jens	H.		orcid.org/0000-0002-7800-6045	Integrated Research Facility at Fort Detrick (IRF-Frederick), National Institute of Allergy and Infectious Diseases, National Institutes of Health (NIH), Fort Detrick, Frederick, MD, USA
OK	Adkins	Scott			orcid.org/0000-0003-0095-8414	United States Department of Agriculture, Agricultural Research Service, US Horticultural Research Laboratory, Fort Pierce, FL, USA
OK	Alkhovsky	Sergey	V.	Альховский Сергей Владимирович	orcid.org/0000-0001-6913-5841	D.I. Ivanovsky Institute of Virology of N.F. Gamaleya National Center on Epidemiology and Microbiology of Ministry of Health of Russian Federation, Moscow, Russia
OK	An	Wenxia		安雯霞	orcid.org/0009-0004-6097-076X	Liaoning Key Laboratory of Urban Integrated Pest Management and Ecological Security, College of Life Science and Engineering, Shenyang University, Dadong, Shenyang, Liaoning, China
OK	Avšič-Županc	Tatjana			orcid.org/0000-0001-6243-0688	Institute of Microbiology and Immunology, Faculty of Medicine, University of Ljubljana, Ljubljana, Slovenia
OK	Ayllón	María	A.		orcid.org/0000-0001-7893-6106	Centro de Biotecnología y Genómica de Plantas, Universidad Politécnica de Madrid (UPM)—Instituto Nacional de Investigación y Tecnología Agraria y Alimentaria (INIA/CSIC), Campus de Montegancedo, Pozuelo de Alarcón, Madrid, Spain	Departamento de Biotecnología-Biología Vegetal, Escuela Técnica Superior de Ingeniería Agronómica, Alimentaria y de Biosistemas, Universidad Politécnica de Madrid (UPM), Madrid, Spain
OK	Bačnik	Katarina			orcid.org/0000-0002-2092-2518	Department of Biotechnology and Systems Biology, National Institute of Biology, Ljubljana, Slovenia
OK	Bahl	Justin			orcid.org/0000-0001-7572-4300	Center for Ecology of Infectious Diseases, Department of Infectious Diseases, Department of Epidemiology and Biostatistics, Insitute of Bioinformatics, University of Georgia, Athens, GA, USA
OK	Balkema-Buschmann	Anne			orcid.org/0000-0001-7613-9592	Institute of Novel and Emerging Infectious Diseases, Friedrich-Loeffler-Institut, Greifswald-Insel Riems, Greifswald, Germany
OK	Ballinger	Matthew	J.		orcid.org/0000-0001-7453-8725	Department of Biological Sciences, Mississippi State University, Mississippi State, Starkville, MS, USA
OK	Beer	Martin			orcid.org/0000-0002-0598-5254	Institute of Diagnostic Virology, Friedrich-Loeffler-Institut, Greifswald-Insel Riems, Germany
OK	Bejerman	Nicolas			orcid.org/0000-0002-7851-3506	UFyMA, INTA-CONICET, Córdoba, Argentina
OK	Bergeron	Éric			orcid.org/0000-0003-3398-8628	Division of High-Consequence Pathogens and Pathology, Viral Special Pathogens Branch, Centers for Disease Control and Prevention, Atlanta, GA, USA
OK	Biedenkopf	Nadine			orcid.org/0000-0002-6061-8019	Institute of Virology, Philipps-University Marburg, Marburg, Germany
OK	Blair	Carol	D.		orcid.org/0000-0002-2803-0354	Department of Microbiology, Immunology and Pathology, Colorado State University, Fort Collins, CO, USA
OK	Blasdell	Kim	R.		orcid.org/0000-0003-2121-0376	Commonwealth Scientific and Industrial Research Organisation (CSIRO), Australian Centre for Disease Preparedness, Geelong, VIC, Australia
OK	Bradfute	Steven	B.		orcid.org/0000-0002-1985-751X	University of New Mexico Health Sciences Center, Albuquerque, NM, USA
OK	Briese	Thomas			orcid.org/0000-0002-4819-8963	Center for Infection and Immunity, and Department of Epidemiology, Mailman School of Public Health, Columbia University, New York, New York, USA
OK	Brown	Katherine			orcid.org/0000-0002-8400-6922	Department of Pathology, University of Cambridge, Cambridge, UK
OK	Brown	Paul	A.		orcid.org/0000-0002-6697-7688	French Agency for Food, Environmental and Occupational Heath Safety ANSES, Laboratory of Ploufragan-Plouzané-Niort, Ploufragan, France
OK	Buchholz	Ursula	J.		orcid.org0000-0002-2329-3198	RNA Viruses Section, Laboratory of Infectious Diseases, National Institute of Allergy and Infectious Diseases, National Institutes of Health, Bethesda, MD, USA
OK	Buchmeier	Michael	J.		orcid/org/0000-0002-2387-9287	Department of Molecular Biology and Biochemistry, University of California, Irvine, CA, USA
OK	Bukreyev	Alexander			orcid.org/0000-0002-0342-4824	The University of Texas Medical Branch at Galveston, Galveston, TX, USA
OK	Burt	Felicity			orcid.org/0000-0002-7238-7799	Division of Virology, National Health Laboratory Service and Division of Virology, University of the Free State, Bloemfontein, Republic of South Africa
OK	Calisher	Charles	H.			Colorado State University, Fort Collins, CO, USA
OK	Calvelage	Sten			orcid.org/0000-0001-8511-9067	Institute of Diagnostic Virology, Friedrich-Loeffler-Institut, Greifswald-Insel Riems, Greifswald, Germany
OK	Cao	Mengji		曹孟籍	orcid.org/0000-0003-0396-262X	National Citrus Engineering and Technology Research Center, Citrus Research Institute, Southwest University, Beibei, Chongqing, China
OK	Casas	Inmaculada			orcid.org/0000-0003-1840-1198	Respiratory Virus and Influenza Unit, National Microbiology Center, Instituto de Salud Carlos III, Madrid, Spain
OK	Chabi-Jesus	Camila			orcid.org/0000-0002-8397-9992	Escola Superior de Agricultura Luiz de Queiroz/USP, Piracicaba, Brazil	Departamento de Fitopatologia e Nematologia, Escola Superior de Agricultura Luiz de Queiroz (ESALQ), Universidade de São Paulo, Piracicaba, São Paulo, Brazil
OK	Chandran	Kartik			orcid.org/0000-0003-0232-7077	Department of Microbiology and Immunology, Albert Einstein College of Medicine, Bronx, NY, USA
OK	Charrel	Rémi	N.		orcid.org/0000-0002-7675-8251	Unite des Virus Emergents (Aix-Marseille Univ, Universita di Corsica, IRD 190, Inserm 1207, IRBA), France
OK	Crane	Anya			orcid.org/0000-0002-2060-2469	Integrated Research Facility at Fort Detrick, National Institute of Allergy and Infectious Diseases, National Institutes of Health (NIH), Frederick, MD, USA
OK	Cuypers	Laura	N.		orcid.org/0000-0003-4325-1304	University of Antwerp, Antwerp, Belgium	Royal Belgian Institute of Natural Sciences, Brussels, Belgium
OK	Dal Bó	Elena				CIDEFI. Facultad de Ciencias Agrarias y Forestales, Universidad de La Plata, La Plata, Argentina
OK	de la Torre	Juan Carlos			orcid.org/0000-0002-8171-8115	Department of Immunology and Microbiology IMM-6, The Scripps Research Institute, La Jolla, CA, USA
OK	de Souza	William	M.		orcid.org/0000-0002-0025-8293	Department of Microbiology, Immunology and Molecular Genetics, University of Kentucky, Lexington, KY, USA
OK	de Swart	Rik	L.		orcid.org/0000-0003-3599-8969	Department of Virology, Wageningen Bioveterinary Research, Lelystad, The Netherlands
OK	Debat	Humberto	J.		orcid.org/0000-0003-3056-3739	Instituto de Patología Vegetal, Centro de Investigaciones Agropecuarias, Instituto Nacional de Tecnología Agropecuaria (IPAVE-CIAP-INTA), Córdoba, Argentina	Consejo Nacional de Investigaciones Científicas y Técnicas, Unidad de Fitopatología y Modelización Agrícola, Córdoba, Argentina
OK	Dheilly	Nolwenn	M.		orcid.org/0000-0002-3675-5013	Institut Pasteur, Pathogen Discovery Laboratory, 25-28 rue du Dr. Roux, 75015, Paris, France
OK	Di Paola	Nicholas			orcid.org/0000-0002-9694-3913	United States Army Medical Research Institute of Infectious Diseases, Fort Detrick, Frederick, MD, USA
OK	Di Serio	Francesco			orcid.org/0000-0003-2822-704X	Istituto per la Protezione Sostenibile delle Piante, Consiglio Nazionale delle Ricerche, Bari, Italy
OK	Dietzgen	Ralf	G.		orcid.org/0000-0002-7772-2250	Queensland Alliance for Agriculture and Food Innovation, The University of Queensland, St. Lucia, QLD, Australia
OK	Digiaro	Michele			orcid.org/0009-0006-3089-3606	CIHEAM, Istituto Agronomico Mediterraneo di Bari, Valenzano, Italy
OK	Drexler	J. Felix			orcid.org/0000-0002-3509-0232	Institute of Virology, Charité-Universitätsmedizin Berlin, corporate member of Freie Universität Berlin, Humboldt-Universität zu Berlin, Berlin, Germany
OK	Duprex	W. Paul			orcid.org/0000-0003-1716-6376	School of Medicine, University of Pittsburgh, Pittsburgh, PA, USA
OK	Dürrwald	Ralf			orcid.org/0000-0002-3432-0438	Robert Koch Institut, Berlin, Germany
OK	Easton	Andrew	J.		orcid.org/0000-0002-2288-3882	School of Life Sciences, University of Warwick, Coventry, UK
OK	Elbeaino	Toufic			orcid.org/0000-0003-2211-7907	CIHEAM, Istituto Agronomico Mediterraneo di Bari, Valenzano, Italy
OK	Ergünay	Koray			orcid.org/0000-0001-5422-1982	Walter Reed Biosystematics Unit (WRBU), Smithsonian Institution, Museum Support Center, Suitland, MD, USA; One Health Branch, Walter Reed Army Institute of Research (WRAIR), Silver Spring, MD, USA; Department of Entomology, Smithsonian Institution–National Museum of Natural History (NMNH), Washington, DC, USA	One Health Branch, Walter Reed Army Institute of Research (WRAIR), Silver Spring, MD, USA		Department of Entomology, Smithsonian Institution–National Museum of Natural History (NMNH), Washington, DC, USA
OK	Eshak	Mirette	I. Y.		orcid.org/0009-0004-3254-8422	Institute of Diagnostic Virology, Friedrich-Loeffler-Institut, Greifswald-Insel Riems, Germany
OK	Feng	Guozhong		冯国忠	orcid.org/0000-0002-9489-9322	China National Rice Research Institute, Hangzhou, China
OK	Firth	Andrew	E.		orcid.org/0000-0002-7986-9520	Department of Pathology, University of Cambridge, Cambridge, UK
OK	Fooks	Anthony	R.		orcid.org/0000-0002-3243-6154	Animal and Plant Health Agency, Weybridge, Surrey, UK
OK	Formenty	Pierre	B. H.		orcid.org/0000-0002-9482-5411	World Health Organization, Geneva, Switzerland
OK	Freitas-Astúa	Juliana			orcid.org/0000-0002-0506-6880	Embrapa Cassava and Fruits, Cruz das Almas, Bahia, Brazil
OK	Freuling	Conrad	M.		orcid.org/0000-0002-1076-398X	Institute of Molecular Virology and Cell Biology, Friedrich-Loeffler-Institut, Greifswald-Insel Riems, Germany
OK	Gadd	Tuija			orcid.org/0000-0003-4829-256X	Finnish Food Authority, Research and Laboratory Division, Virology, Helsinki, Finland
OK	Gago-Zachert	Selma			orcid.org/0000-0002-1084-2119	Institute of Biochemistry and Biotechnology, Martin Luther University Halle-Wittenberg, Halle/Saale, Germany
OK	García	María Laura			orcid.org/0000-0001-6468-6943	Instituto de Biotecnología y Biología Molecular, Facultad de Ciencias Exactas, CONICET UNLP, La Plata, Argentina
OK	García-Sastre	Adolfo			orcid.org/0000-0002-6551-1827	Icahn School of Medicine at Mount Sinai, New York, NY, USA
OK	Garrison	Aura	R.		orcid.org/0000-0003-3034-6400	United States Army Medical Research Institute of Infectious Diseases, Fort Detrick, Frederick, MD, USA
OK	Goldberg	Tony	L.		orcid.org/0000-003-3962-4913	Department of Pathobiological Sciences, University of Wisconsin-Madison, School of Veterinary Medicine, Madison, WI, USA
OK	Gonzalez	Jean-Paul	J.		orcid.org/0000-0003-3063-1770	Department of Microbiology and Immunology, Division of Biomedical Graduate Research Organization, School of Medicine, Georgetown University, Washington, DC, USA
OK	Goüy de Bellocq	Joëlle			orcid.org/0000-0001-5831-6284	Institute of Vertebrate Biology of the Czech Academy of Sciences, Brno, Czech Republic
OK	Griffiths	Anthony			orcid.org/0000-0001-5435-8364	Department of Molecular Microbiology and Immunology, Bond Life Sciences Center, Laboratory for Infectious Disease Research, University of Missouri, Columbia, MO, USA
OK	Groschup	Martin	H.		orcid.org/0000-0003-0215-185X	Institute of Novel and Emerging Infectious Diseases, Friedrich-Loeffler-Institut, Greifswald-Insel Riems, Germany
OK	Gryseels	Sophie			orcid.org/0000-0002-4851-9384	University of Antwerp, Antwerp, Belgium	Royal Belgian Institute of Natural Sciences, Brussels, Belgium
OK	Gutiérrez-Aguirre	Ion			orcid.org/0000-0002-8348-8616	Department of Biotechnology and Systems Biology, National Institute of Biology, Ljubljana, Slovenia
OK	Günther	Stephan			orcid.org/0000-0002-6562-0230	Department of Virology, WHO Collaborating Centre for Arboviruses and Hemorrhagic Fever Reference and Research, Bernhard-Nocht Institute for Tropical Medicine, Hamburg, Germany
OK	Hammond	John			orcid.org/0000-0001-7593-747X	United States Department of Agriculture, Agricultural Research Service, USNA, Floral and Nursery Plants Research Unit, Beltsville, MD, USA
OK	Hepojoki	Jussi			orcid.org/0000-0001-5699-214X	Department of Virology, University of Helsinki, Medicum, Helsinki, Finland	Institute of Veterinary Pathology, Vetsuisse Faculty, University of Zurich, Zurich, Switzerland
OK	Horie	Masayuki		堀江真行	orcid.org/0000-0003-4682-7698	Graduate School of Veterinary Science, Osaka Metropolitan University, Izumisano, Osaka, Japan	International Research Center for Infectious Diseases, Osaka Metropolitan University, Izumisano, Osaka, Japan
OK	Hume	Adam	J.		orcid.org/0000-0001-8454-3472	Department of Virology, Immunology and Microbiology, Chobanian and Avedisian School of Medicine; National Emerging Infectious Diseases Laboratories, Boston University, Boston, MA, USA
OK	Hyndman	Timothy	H.		orcid.org/0000-0003-4083-562X	School of Veterinary Medicine, Murdoch University, Murdoch, WA, Australia
OK	Höper	Dirk			orcid.org/0000-0001-8408-2274	Institute of Diagnostic Virology, Friedrich-Loeffler-Institut, Greifswald-Insel Riems, Greifswald, Germany
OK	Jiāng	Dàohóng		姜道宏	orcid.org/000-0002-3862-7461	State Key Laboratory of Agricultural Microbiology, Huazhong Agricultural University, Wuhan, Hubei Province, China
OK	Junglen	Sandra			orcid.org/0000-0002-3799-6011	Institute of Virology, Charité-Universitätsmedizin Berlin, Corporate Member of Freie Universität Berlin, Humboldt-Universität zu Berlin, and Berlin Institute of Health, Charitéplatz 1, Berlin 10117, Germany.
OK	Klempa	Boris			orcid.org/0000-0002-6931-1224	Institute of Virology, Biomedical Research Center, Slovak Academy of Sciences, Bratislava, Slovakia
OK	Klingström	Jonas			orcid.org/0000-0001-9076-1441	Department of Biomedical and Clinical Sciences, Linköping University, Linköping, Sweden
OK	Kondō	Hideki		近藤秀樹	orcid.org/0000-0001-9220-5350	Institute of Plant Science and Resources, Okayama University, Kurashiki, Japan
OK	Koonin	Eugene	V.		orcid.org/0000-0003-3943-8299	Computational Biology Branch, Division of Intramul Research, National Library of Medicine, National Institutes of Health, Bethesda, MD, USA
OK	Krupovic	Mart			orcid.org/0000-0001-5486-0098	Institut Pasteur, Université Paris Cité, CNRS UMR6047, Archaeal Virology Unit, Paris, France
OK	Kubota	Kenji		久保田健嗣	orcid.org/0000-0002-6324-0891	Institute for Plant Protection, NARO, Tsukuba, Ibaraki, Japan
OK	Kurath	Gael				U.S. Geological Survey, Western Fisheries Research Center, Seattle, WA, USA
OK	Kutnjak	Denis			orcid.org/0000-0002-5327-0587	Department of Biotechnology and Systems Biology, National Institute of Biology, Ljubljana, Slovenia
OK	Laenen	Lies			orcid.org/0000-0001-9118-8608	Department of Laboratory Medicine, University Hospitals Leuven, Leuven, Belgium
OK	Lambert	Amy	J.		orcid.org/0000-0002-7571-3529	Centers for Disease Control and Prevention, Fort Collins, CO, USA
OK	Lee	Benhur			orcid.org/0000-0003-0760-1709	Department of Microbiology, Icahn School of Medicine at Mount Sinai, New York, NY, USA
OK	Li	Chengyu		李呈宇		Liaoning Key Laboratory of Urban Integrated Pest Management and Ecological Security, College of Life Science and Engineering, Shenyang University, Dadong, Shenyang, Liaoning, China
OK	Lǐ	Jiànróng		李建荣		Department of Veterinary Biosciences, College of Veterinary Medicine, The Ohio State University, Columbus, OH, USA
OK	Li	Jun-Min		李俊敏	orcid.org/0000-0002-8385-8912	State Key Laboratory for Managing Biotic and Chemical Threats to the Quality and Safety of Agro-Products, Key Laboratory of Biotechnology in Plant Protection of Ministry of Agriculture and Zhejiang Province, Institute of Plant Virology, Ningbo University, Ningbo, China
OK	Lukashevich	Igor	S.		orcid.org/0000-0001-6523-5116	Department of Pharmacology and Toxicology, School of Medicine, and the Center for Predictive Medicine for Biodefense and Emerging Infectious Diseases, University of Louisville, Louisville, KY, USA
OK	Maes	Piet			orcid.org/0000-0002-4571-5232	KU Leuven, Rega Institute, Zoonotic Infectious Diseases unit, Leuven, Belgium
OK	Marklewitz	Marco			orcid.org/0000-0003-1828-8770	FIND, Geneva, Switzerland
OK	Marshall	Sergio	H.		orcid.org/0000-0003-0438-8252 Biology Department Faculty of Sciences Pontifical Catholic University of Valparaiso -Curauma Campus-Valparaiso-Chile	Instituto de Biología-Laboratorio de Genética Molecular-Pontificia Universidad Católica de Valparaíso, Campus Curauma, Valparaíso, Chile
OK	Marzano	Shin-Yi	L.		orcid.org/0000-0003-0548-3761	United States Department of Agriculture, Agricultural Research Service, Toledo, OH, USA
OK	McCauley	John	W.		orcid.org/0000-0002-4744-6347	Worldwide Influenza Centre, Francis Crick Institute, London, UK
OK	Mehle	Nataša			orcid.org/0000-0002-3028-0280	Department of Biotechnology and Systems Biology, National Institute of Biology, Ljubljana, Slovenia	School for Viticulture and Enology, University of Nova Gorica, Vipava, Slovenia
OK	Mirazimi	Ali				Folkhalsomyndigheten, Stockholm, Sweden
OK	Morikawa	Toshiyuki		守川俊幸	orcid.org/0009-0001-8259-584X	Japan Plant Protection Association, Tokyo, Japan
OK	Mühlberger	Elke			orcid.org/0000-0003-3547-9376	Department of Virology, Immunology and Microbiology, Chobanian and Avedisian School of Medicine; National Emerging Infectious Diseases Laboratories, Boston University, Boston, MA, USA
OK	Müller	Thomas			orcid.org/0000-0002-0959-3653	Institute of Molecular Virology and Cell Biology, Friedrich-Loeffler-Institut, Greifswald-Insel Riems, Germany
OK	Naidu	Rayapati			orcid.org/0000-0002-7273-5116	Department of Plant Pathology, Irrigated Agricultural Research and Extension Center, Washington State University, Prosser, WA, USA
OK	Natsuaki	Tomohide		夏秋知英	orcid.org/0000-0003-1823-7308	Utsunomiya University, Utsunomiya, Japan
OK	Navarro	Beatriz			orcid.org/0000-0001-8981-1018	Istituto per la Protezione Sostenibile delle Piante, Consiglio Nazionale delle Ricerche, Bari, Italy
OK	Navarro	José	A.		orcid.org/0000-0003-2844-9742	Instituto de Biología Molecular y Celular de Plantas, Universitat Politècnica de València-Consejo Superior de Investigaciones Científicas, Valencia, Spain
OK	Neriya	Yutaro		煉谷裕太朗	orcid.org/0000-0002-1385-0050	School of Agriculture, Utsunomiya University, Utsunomiya, Japan
OK	Netesov	Sergey	V.	Нетёсов Сергей Викторович	orcid.org/0000-0002-7786-2464
OK	Nicoloso	Vittorio	M.		orcid.org/0000-0002-4790-474X	Istituto per la Protezione Sostenibile delle Piante, Consiglio Nazionale delle Ricerche, Bari, Italy
OK	Neumann	Gabriele			orcid.org/0000-0001-7054-1775	Department of Pathobiological Sciences, Influenza Research Institute, University of Wisconsin-Madison, Madison, USA
OK	Nokireki	Tiina			orcid.org/0000-0003-2407-9262	Finnish Food Authority, Research and Laboratory Division, Virology, Helsinki, Finland
OK	Nowotny	Norbert			orcid.org/0000-0002-3548-571X	Institute of Virology, University of Veterinary Medicine Vienna, Vienna, Austria	College of Medicine, Mohammed Bin Rashid University of Medicine and Health Sciences, Dubai Health, Dubai, United Arab Emirates
OK	Nunes	Márcio R. T.			orcid.org/0000-0001-9739-5499	Federal University of Pará State, Instituute of Biological Sciences, Laboratory of Molecular Biotecnology, Belem, Pará, Brazil
OK	Ochoa-Corona	Francisco	M.		orcid.org/0000-0002-4112-8209	Institute for Biosecurity and Microbial Forensics, Oklahoma State University, Stillwater, Oklahoma, USA
OK	Palacios	Gustavo			orcid.org/0000-0001-5062-1938	Department of Microbiology, Icahn School of Medicine at Mount Sinai, New York, NY, USA
OK	Pallás	Vicente			orcid.org/0000-0003-4954-989X	Instituto de Biología Molecular y Celular de Plantas (IBMCP), Consejo Superior de Investigaciones Cientificas-Universitat Politècnica de Valencia, Valencia, Spain
OK	Papa	Anna		Άννα Παπά	orcid.org/0000-0002-6643-3322	National Reference Centre for Arboviruses and Haemorrhagic Fever viruses, Department of Microbiology, Medical School, Aristotle University of Thessaloniki, Thessaloniki, Greece
OK	Parrish	Colin	R.			College of Veterinary Medicine, Baker Institute for Animal Health, Cornell University, Ithaca, NY, USA
OK	Pauvolid-Corrêa	Alex			orcid.org/0000-0002-6924-157X	Departamento de Veterinária, Universidade Federal de Viçosa, Viçosa, MG, Brazil
OK	Pecman	Anja			orcid.org/0000-0002-0357-9295	Department of Biotechnology and Systems Biology, National Institute of Biology, Ljubljana, Slovenia
OK	Pérez	Daniel	R.		orcid.org/0000-0002-6569-5689	Department of Population Health, College of Veterinary Medicine, University of Georgia, Athens, GA, USA
OK	Pfaff	Florian			orcid.org/0000-0003-0178-6183	Institute of Diagnostic Virology, Friedrich-Loeffler-Institut, Greifswald-Insel Riems, Germany
OK	Plemper	Richard	K.		orcid.org/0000-0003-2034-2107	Center for Translational Antiviral Research, Georgia State University Insittute for Biomedical Sciences, Atlanta, GA, USA
OK	Postler	Thomas	S.		orcid.org/0000-0002-3558-9084	Vaccine Design and Development Laboratory, International AIDS Vaccine Initiative, Jersey City, NJ, USA
OK	Radoshitzky	Sheli	R.		orcid.org/0000-0001-8976-8056	Division of Antivirals, Office of Infectious Diseases, Center for Drug Evaluation and Research, Food and Drug Administration, Silver Spring, MD, USA
OK	Ramos-González	Pedro	L.		orcid.org/0000-0002-9640-6587	Instituto Biológico de São Paulo, São Paulo, SP, Brazil
OK	Ravnikar	Maja			orcid.org/0000-0002-6630-1362	Department of Biotechnology and Systems Biology, National Institute of Biology, Ljubljana, Slovenia
OK	Resende	Renato	O.		orcid.org/0000-0003-3852-1576	Departamento de Biologia Celular, Universidade de Brasília, Brasília, Brazil
OK	Reuter	Gábor			orcid.org/0000-0002-5857-4934	Department of Medical Microbiology and Immunology, Medical School, University of Pécs, Pécs, Hungary
OK	Reyes	Carina	A.		orcid.org/0000-0002-9816-8690	Instituto de Biotecnología y Biología Molecular, CONICET-UNLP, Facultad de Ciencias Exactas, Unversidad Nacional de La Plata, Buenos Aires, Argentina
OK	Rivarez	Mark Paul	Selda		orcid.org/0000-0002-8544-5740	Faculty of Land and Food Systems, The University of British Columbia, Vancouver, BC V6T 1Z4, Canada	College of Agriculture and Agri-Industries, Caraga State University, Butuan City, 8600, Philippines
OK	Romanowski	Víctor			orcid.org/0000-0001-6378-7929	Instituto de Biotecnología y Biología Molecular, CONICET-UNLP, Facultad de Ciencias Exactas, Unversidad Nacional de La Plata, Buenos Aires, Argentina
OK	Rubbenstroth	Dennis			orcid.org/0000-0002-8209-6274	Institute of Diagnostic Virology, Friedrich-Loeffler-Institut, Greifswald-Insel Riems, Germany
OK	Rubino	Luisa			orcid.org/0000-0002-2073-2415	Istituto per la Protezione Sostenibile delle Piante, Consiglio Nazionale delle Ricerche, Bari, Italy
OK	Runstadler	Jonathan	A.		orcid.org/0000-0002-6747-7765	Department of Infectious Disease & Global Health, Tufts University Cummings School of Veterinary Medicine, North Grafton, MA, USA
OK	Ruiz-Padilla	Ana				Centro de Biotecnología y Genómica de Plantas, Universidad Politécnica de Madrid (UPM)—Instituto Nacional de Investigación y Tecnología Agraria y Alimentaria (INIA/CSIC), Campus de Montegancedo, Pozuelo de Alarcón, Madrid, Spain
OK	Sabanadzovic	Sead			orcid.org/0000-0002-2995-2633	Department of Agricultural Science and Plant Protection, Mississippi State University, Mississippi State, Mississippi, USA	Institute for Genomics, Biocomputing and Biotechnology, Mississippi State University, Mississippi State, Mississippi, USA
OK	Salvato	Maria	S.		orcid.org/0000-0002-3357-5391	Department of Veterinary Medicine, University of Maryland, College Park, MD 20742, USA
OK	Sasaya	Takahide		笹谷孝英	orcid.org/0000-0002-5020-9377	Strategic Planning Headquarters, National Agriculture and Food Research Organization, Tsukuba, Japan
OK	Schmaljohn	Connie	S.			Integrated Research Facility at Fort Detrick (IRF-Frederick), National Institute of Allergy and Infectious Diseases, National Institutes of Health (NIH), Fort Detrick, Frederick, MD, USA
OK	Schmidt-Posthaus	Heike			orcid.org/0000-0003-2628-4454	Institute for Fish and Wildlife Health, University of Bern, Laenggassstrasse 122, 3012 Bern, Switzerland
OK	Schwemmle	Martin			orcid.org/0000-0002-2972-6855	Faculty of Medicine, University Medical Center-University Freiburg, Freiburg, Germany
OK	Seljak	Gabrijel			orcid.org/0000-0002-4818-0261	Department of Biotechnology and Systems Biology, National Institute of Biology, Ljubljana, Slovenia	Kromberška Cesta 8, 5000, Nova Gorica, Slovenia
OK	Seuberlich	Torsten			orcid.org/0000-0002-6800-5129	University of Bern, Switzerland
OK	Shi	Mang		施莽	orcid.org/0000-0002-6154-4437	Sun Yat-sen University, Shenzhen, China
OK	Shimomoto	Yoshifumi		下元祥史	orcid.org/0000-0002-0796-7068	Kochi Agricultural Research Center, Nankoku, Kochi, Japan
OK	Simmonds	Peter			orcid.org/0000-0002-7964-4700	Nuffield Department of Medicine, University of Oxford, Oxford, United Kingdom
OK	Sironi	Manuela			orcid.org/0000-0002-2267-5266	School of Medicine and Surgery, University of Milano-Bicocca, Monza (MB), Italy
OK	Smith	Donald	B.		orcid.org/0000-0002-2876-5318	Nuffield Department of Medicine, University of Oxford, Oxford, United Kingdom
OK	Smither	Sophie			orcid.org/0000-0002-7835-3581	CBR Division, Dstl, Porton Down, Salisbury, Wiltshire, UK
OK	Song	Jin-Won		송진원	orcid.org/ 0000-0003-0796-8332	Department of Microbiology, College of Medicine, Korea University, Seoul, Republic of Korea
OK	Spann	Kirsten	M.		orcid.org/0000-0003-0567-8382	School of Biomedical Sciences, Faculty of Health, Queensland University of Technology, Brisbane, QLD, Australia
OK	Spengler	Jessica	R.		orcid.org/0000-0002-5383-0513	Viral Special Pathogens Branch, Division of High-Consequence Pathogens and Pathology, Centers for Disease Control and Prevention, Atlanta, GA, USA
OK	Stenglein	Mark	D.		orcid.org/0000-0002-0993-813X	Department of Microbiology, Immunology, and Pathology, College of Veterinary Medicine and Biomedical Sciences, Colorado State University, Fort Collins, CO, USA
OK	Takada	Ayato		高田礼人	orcid.org/0000-0003-2464-6642	Division of Global Epidemiology, International Institute for Zoonosis Control, Hokkaido University, Sapporo, Japan
OK	Takemura	Chika				Kochi Agricultural Research Center, Japan
OK	Tammiranta	Niina			orcid.org/0000-0002-6107-9475	Finnish Food Authority, Research and Laboratory Division, Virology, Helsinki, Finland
OK	Tesh	Robert	B.		orcid.org/0000-0002-9226-397x	The University of Texas Medical Branch at Galveston, Galveston, TX, USA
OK	Thornburg	Natalie	J.		orcid.org/0000-0003-3523-3616	Centers for Disease Control and Prevention, Atlanta, GA, USA
OK	Tischler	Nicole	D.		orcid.org/0000-0002-4578-4780	Laboratorio de Virología Molecular, Centro Ciencia & Vida, Fundación Ciencia & Vida and Escuela de Bioquímica, Facultad de Medicina y Ciencia, Universidad San Sebastián, Santiago, Chile
OK	Tomitaka	Yasuhiro		冨髙保弘	orcid.org/0000-0002-6914-4016	Institute for Plant Protection, National Agriculture and Food Research Organization, Tsukuba, Japan
OK	Tomonaga	Keizō		朝長啓造	orcid.org/0000-0003-0405-7103	Institute for Life and Medical Sciences (LiMe), Kyoto University, Kyoto, Japan
OK	Tordo	Noël			orcid.org/0000-0001-5873-059X	Institut Pasteur de Guinée, BP 4416, Conakry, Guinea
OK	Turina	Massimo			orcid.org/0000-0002-9659-9470	Institute for Sustainable Plant Protection, National Research Council of Italy (IPSP-CNR), Torino, Italy
OK	Tzanetakis	Ioannis	E.	Ιωάννης Ε. Τζανετάκης	orcid.org/0000-0002-5970-1763	Department of Entomology and Plant Pathology, Division of Agriculture, University of Arkansas System, Fayetteville, AR, USA
OK	Vaira	Anna Maria			orcid.org/0000-0001-6702-1162	Institute for Sustainable Plant Protection, National Research Council of Italy (IPSP-CNR), Torino, Italy
OK	van den Hoogen	Bernadette			orcid.org/0000-0003-1996-8559	Department of Viroscience, Erasmus MC, University Medical Centre Rotterdam, Rotterdam, The Netherlands
OK	Vanmechelen	Bert			orcid.org/0000-0002-8350-4356	VirusBank Platform, Department of Microbiology, Immunology and Transplantation, KU Leuven, Leuven, Belgium
OK	Vasilakis	Nikos		Νίκος Βασιλάκης	orcid.org/0000-0002-0708-3289	The University of Texas Medical Branch at Galveston, Galveston, TX, USA
OK	Verbeek	Martin			orcid.org/0000-0002-8973-3803	Wageningen University and Research, Biointeractions and Plant Health, Wageningen, The Netherlands
OK	von Bargen	Susanne			orcid.org/0000-0001-8321-1572	Division Phytomedicine, Faculty of Life Sciences, Humboldt-Universität zu Berlin, Berlin, Germany
OK	Vučurović	Ana			orcid.org/0000-0002-9803-6700	Department of Biotechnology and Systems Biology, National Institute of Biology, Ljubljana, Slovenia
OK	Wada	Jiro		和田治郎	orcid.org/0000-0001-9846-0846	Integrated Research Facility at Fort Detrick, National Institute of Allergy and Infectious Diseases, National Institutes of Health (NIH), Frederick, MD, USA
OK	Wahl	Victoria			orcid.org/0000-0002-6588-4308	National Biodefense Analysis and Countermeasures Center, Fort Detrick, Frederick, MD, USA
OK	Walker	Peter	J.		orcid.org/0000-0003-1851-642X	School of Chemistry and Molecular Biosciences, University of Queensland, St. Lucia, QLD, Australia
OK	Wang	Fei		王飞	orcid.org/0000-0001-9961-0543	Key Laboratory of Special Pathogens and Biosafety, Wuhan Institute of Virology, Chinese Academy of Sciences, Wuhan, Hubei, China
OK	Whitfield	Anna	E.		orcid.org/0000-0002-3538-015X	Department of Entomology and Plant Pathology, North Carolina State University, Raleigh, NC, USA
OK	Williams	John	V.			University of Wisconsin-Madison, School of Medicine and Public Health, Madison, WI, USA
OK	Wolf	Yuri	I.		orcid.org/0000-0002-0247-8708	Computational Biology Branch, Division of Intramul Research, National Library of Medicine, National Institutes of Health, Bethesda, MD, USA
OK	Yanagisawa	Hironobu		栁澤広宣	orcid.org/0000-0002-6729-466X	Yokohama Plant Protection Station, Yokohama, Kanagawa, Japan
OK	Yang	Caixia		杨彩霞	orcid.org/0000-0002-0574-2404	Liaoning Key Laboratory of Urban Integrated Pest Management and Ecological Security, College of Life Science and Engineering, Shenyang University, Dadong, Shenyang, Liaoning, China
OK	Ye	Gongyin		叶恭银	orcid.org/0000-0003-4937-8867	Institute of Insect Sciences, Zhejiang University, Hangzhou, China
OK	Yu	Mei Chun		于美春		Liaoning Key Laboratory of Urban Integrated Pest Management and Ecological Security, College of Life Science and Engineering, Shenyang University, Dadong, Shenyang, Liaoning, China
OK	Zerbini	F. Murilo			orcid.org/0000-0001-8617-0200	Dep. de Fitopatologia/BIOAGRO, Universidade Federal de Viçosa, Viçosa, MG, Brazil
OK	Zhang	Song		张松	orcid.org/0000-0003-0587-0438	National Citrus Engineering and Technology Research Center, Citrus Research Institute, Southwest University, Beibei, Chongqing, China
OK	Økland	Arnfinn Lodden			orcid.org/0000-0003-3062-4386	Pharmaq Analytiq, Bergen, Norway
OK	Hughes	Holly	R.		orcid.org/0000-0003-1380-8263	Centers for Disease Control and Prevention, Fort Collins, CO, USA
